# Supplementary material for: PITPNA-AS1 abrogates the inhibition of miR-876-5p on WNT5A to facilitate hepatocellular carcinoma progression
Source: Cell Death Dis. 2019 Nov 7;10(11):844. doi: 10.1038/s41419-019-2067-2 (PMC6838072; doi:10.1038/s41419-019-2067-2)
Supplement: Supplementary file 6 — Supplementary Table 1 [file 41419_2019_2067_MOESM6_ESM.xlsx]

## Sheet: Sheet1
Samples	Gender	Histological Type	Child Grade	T	N	M	Stage	Risk factors
Patient 1	Male	Hepatocellular Carcinoma (HCC)	A	T1	N0	M0	Stage I	Alcohol consumption and Hepatitis B
Patient 2	Female	Hepatocellular Carcinoma (HCC)	B	T1	N0	M0	Stage I	No History of Primary Risk Factors
Patient 3	Female	Hepatocellular Carcinoma (HCC)	C	T4	N0	M1	Stage IVB	Other
Patient 4	Female	Hepatocellular Carcinoma (HCC)	A	T1	N0	M0	Stage I	No History of Primary Risk Factors
Patient 5	Male	Hepatocellular Carcinoma (HCC)	C	T3	N0	M0	Stage IIIA	Hepatitis B
Patient 6	Male	Hepatocellular Carcinoma (HCC)	B	T2	NX	M1	Stage IIIA	Alcohol consumption
Patient 7	Male	Hepatocellular Carcinoma (HCC)	C	T3	N0	M1	Stage IIIA	Other
Patient 8	Male	Hepatocellular Carcinoma (HCC)	C	T2	NX	M0	Stage IIIB	Alcohol consumption
Patient 9	Male	Hepatocellular Carcinoma (HCC)	B	T1	N0	M0	Stage I	Alcohol consumption
Patient 10	Female	Hepatocellular Carcinoma (HCC)	A	T1	N0	M0	Stage I	Hepatitis B
Patient 11	Male	Hepatocellular Carcinoma (HCC)	A	T1	N0	M0	Stage I	Hepatitis C
Patient 12	Male	Hepatocellular Carcinoma (HCC)	A	T2	N0	M0	Stage II	Unclear
Patient 13	Female	Hepatocellular Carcinoma (HCC)	B	T2	N0	M0	Stage II	No History of Primary Risk Factors
Patient 14	Male	Hepatocellular Carcinoma (HCC)	C	T2	NX	M1	Stage IIIB	Hemochromatosis
Patient 15	Male	Hepatocellular Carcinoma (HCC)	A	T1	N0	M0	Stage I	Hepatitis B
Patient 16	Female	Hepatocellular Carcinoma (HCC)	C	T3	N0	M1	Stage IIIB	No History of Primary Risk Factors
Patient 17	Female	Hepatocellular Carcinoma (HCC)	C	T3	N1	M1	Stage IIIA	No History of Primary Risk Factors
Patient 18	Male	Hepatocellular Carcinoma (HCC)	B	T1	NX	M0	Stage I	Hepatitis C
Patient 19	Female	Hepatocellular Carcinoma (HCC)	B	T3a	N0	M1	Stage IIIA	No History of Primary Risk Factors
Patient 20	Male	Hepatocellular Carcinoma (HCC)	B	T1	N0	M0	Stage I	No History of Primary Risk Factors
Patient 21	Male	Hepatocellular Carcinoma (HCC)	C	T2	NX	M1	Stage IIIB	Hepatitis B
Patient 22	Male	Hepatocellular Carcinoma (HCC)	C	T2	NX	M1	Stage IIIB	Alcohol consumption and Non-Alcoholic Fatty Liver Disease;Other
Patient 23	Male	Hepatocellular Carcinoma (HCC)	C	T4	N0	M1	Stage IIIC	Alcohol consumption and Hepatitis C
Patient 24	Female	Hepatocellular Carcinoma (HCC)	A	T1	N0	M0	Stage I	No History of Primary Risk Factors
Patient 25	Female	Hepatocellular Carcinoma (HCC)	B	T2	N0	M1	Stage IIIA	Other
Patient 26	Female	Hepatocellular Carcinoma (HCC)	A	T1	N0	M0	Stage I	No History of Primary Risk Factors
Patient 27	Female	Hepatocellular Carcinoma (HCC)	B	T3a	NX	M1	Stage IIIA	No History of Primary Risk Factors
Patient 28	Female	Hepatocellular Carcinoma (HCC)	A	T1	N0	M0	Stage I	No History of Primary Risk Factors
Patient 29	Male	Hepatocellular Carcinoma (HCC)	A	T1	N0	M0	Stage I	Hepatitis C
Patient 30	Male	Hepatocellular Carcinoma (HCC)	B	T3a	N0	M1	Stage IIIA	Hepatitis C
Patient 31	Male	Hepatocellular Carcinoma (HCC)	B	T2	NX	M1	Stage IIIA	Unclear
Patient 32	Female	Hepatocellular Carcinoma (HCC)	C	T4	N0	M0	Stage IIIC	Hepatitis C
Patient 33	Male	Hepatocellular Carcinoma (HCC)	C	T3a	NX	M1	Stage IIIA	Hepatitis B&C
Patient 34	Female	Hepatocellular Carcinoma (HCC)	C	T4	N0	M1	Stage IIIC	Alcohol consumption
Patient 35	Male	Hepatocellular Carcinoma (HCC)	C	T2	NX	M1	Stage IIIA	Alcohol consumption
Patient 36	Female	Hepatocellular Carcinoma (HCC)	A	T1	N0	M0	Stage I	No History of Primary Risk Factors
Patient 37	Female	Hepatocellular Carcinoma (HCC)	C	T3a	N0	M1	Stage IIIA	No History of Primary Risk Factors
Patient 38	Female	Hepatocellular Carcinoma (HCC)	B	T1	N0	M0	Stage I	Other
Patient 39	Female	Hepatocellular Carcinoma (HCC)	C	T3b	N0	M1	Stage IIIB	No History of Primary Risk Factors
Patient 40	Female	Hepatocellular Carcinoma (HCC)	A	T1	N0	M0	Stage I	No History of Primary Risk Factors
Patient 41	Male	Hepatocellular Carcinoma (HCC)	A	T1	N0	M0	Stage I	Hepatitis B
Patient 42	Male	Hepatocellular Carcinoma (HCC)	A	T1	N0	M0	Stage I	Hepatitis B
Patient 43	Male	Hepatocellular Carcinoma (HCC)	A	T1	NX	M0	Stage I	Hepatitis C
Patient 44	Male	Hepatocellular Carcinoma (HCC)	B	T2	NX	M1	Stage IIIA	Hepatitis B
Patient 45	Male	Hepatocellular Carcinoma (HCC)	C	T3	N0	M1	Stage IIIA	Alcohol consumption
Patient 46	Male	Hepatocellular Carcinoma (HCC)	B	T2	NX	M1	Stage IIIA	Alcohol consumption
Patient 47	Male	Hepatocellular Carcinoma (HCC)	C	T3b	NX	M1	Stage IIIB	Alcohol consumption
Patient 48	Female	Hepatocellular Carcinoma (HCC)	C	T3	NX	M1	Stage IIIA	No History of Primary Risk Factors
Patient 49	Male	Hepatocellular Carcinoma (HCC)	B	T2	NX	M1	Stage IIIA	Hepatitis B
Patient 50	Male	Hepatocellular Carcinoma (HCC)	A	T1	N0	M0	Stage I	Hepatitis C
Patient 51	Male	Hepatocellular Carcinoma (HCC)	C	T3b	NX	M1	Stage IIIB	Hepatitis C
Patient 52	Female	Hepatocellular Carcinoma (HCC)	A	T1	N0	M0	Stage I	No History of Primary Risk Factors
Patient 53	Male	Hepatocellular Carcinoma (HCC)	A	T1	N0	M0	Stage I	Hepatitis B
Patient 54	Female	Hepatocellular Carcinoma (HCC)	B	T2	NX	M1	Stage IIIA	Alcohol consumption
Patient 55	Male	Hepatocellular Carcinoma (HCC)	A	T1	N0	M0	Stage I	Alcohol consumption and Hepatitis B
Patient 56	Female	Hepatocellular Carcinoma (HCC)	C	T3	N0	M1	Stage IIIA	No History of Primary Risk Factors
Patient 57	Male	Hepatocellular Carcinoma (HCC)	C	T3	N0	M1	Stage IIIA	Hepatitis B
Patient 58	Male	Hepatocellular Carcinoma (HCC)	B	T2	NX	M1	Stage IIIA	Alcohol consumption
Patient 59	Female	Hepatocellular Carcinoma (HCC)	A	T1	N0	M0	Stage I	No History of Primary Risk Factors
Patient 60	Male	Hepatocellular Carcinoma (HCC)	A	T2	N0	M0	Stage II	Unclear
